# Supplementary material for: High-Intensity Exercise Training Alters the Effect of N-Acetylcysteine on Exercise-Related Muscle Ionic Shifts in Men
Source: Antioxidants (Basel). 2022 Dec 27;12(1):53. doi: 10.3390/antiox12010053 (PMC9855150; doi:10.3390/antiox12010053)
Supplement: Supplementary file 1 [file antioxidants-12-00053-s001.zip]

Archive with 1 entries (1 files):
- antioxidants-1914162-supplementary.pdf
